# Supplementary material for: NiS2@rGO Nanosheet Wrapped with PPy Aerogel: A Sandwich-Like Structured Composite for Excellent Microwave Absorption
Source: Nanomaterials (Basel). 2019 May 31;9(6):833. doi: 10.3390/nano9060833 (PMC6630302; doi:10.3390/nano9060833)
Supplement: Supplementary file 1 [file nanomaterials-09-00833-s001.zip]

Archive with 1 entries (1 files):
- nanomaterials-502883-supplementary-for final.pdf
